# Supplementary material for: Bacteriophage treatment of disseminated cutaneous Mycobacterium chelonae infection
Source: Nat Commun. 2022 May 3;13:2313. doi: 10.1038/s41467-022-29689-4 (PMC9064978; doi:10.1038/s41467-022-29689-4)
Supplement: Supplementary file 2 — Source Data [file 41467_2022_29689_MOESM2_ESM.xlsx]

## Sheet: Fig 2 E and F
Raw plate reader data for 2 replicates of ELISAs on serum from 3 days, 17 days, and 16 weeks post-phage therapy. Key below.															Background-substracted signal for replicate plate 1
Plate 153-1	1	2	3	4	5	6	7	8	9	10	11	12			Dilution	0.1	0.0333333	0.0111111	0.0037037	0.00123457	0.000411523	0.000137174	4.57247e-05	1.52416e-05	5.08053e-06	1.69351e-06	5.64503e-07
A	1.448	0.793	0.425	0.235	0.148	0.112	0.102	0.097	0.098	0.135	0.144	0.145	Sample:450	rep 1	Day 3 ctrl			0.343	0.154	0.067	0.03	0.017	0.014	0.017	0.04	0.061	0.063
B	OVRFLW	OVRFLW	3.128	1.926	0.936	0.421	0.204	0.129	0.103	0.107	0.107	0.125	Sample:450		Day 3 Muddy			3.04	1.839	0.853	0.34	0.122	0.047	0.021	0.025	0.026	0.043			Dilution	0.1	0.0333333	0.0111111	0.0037037	0.00123457	0.000411523	0.000137174	4.57247e-05	1.52416e-05	5.08053e-06	1.69351e-06	5.64503e-07
C	1.911	1.01	0.513	0.272	0.155	0.114	0.098	0.096	0.091	0.1	0.101	0.126	Sample:450		Day 17 ctrl					0.074	0.032	0.015	0.015	0.009	0.017	0.02	0.045		averages	Day 3 ctrl rep 2	0.799	0.529	0.2935	0.126	0.0565	0.0255	0.0145	0.0175	0.0155	0.0295	0.0685	0.0765
D	3.091	3.186	3.25	3.299	3.559	3.438	2.895	1.861	0.876	0.375	0.205	0.152	Sample:450		Day 17 Muddy					3.47	3.346	2.808	1.775	0.793	0.293	0.118	0.068			Day 3 Muddy rep 2	3.601	3.442	2.816	1.6925	0.783	0.306	0.106	0.0495	0.023	0.023	0.0395	0.0645
E	3.571	2.516	1.217	0.512	0.236	0.14	0.105	0.096	0.095	0.094	0.092	0.11	Sample:450		Week 16 ctrl					0.151	0.055	0.023	0.013	0.012	0.01	0.01	0.027			Day 17 ctrl rep 2					0.062	0.0275	0.014	0.012	0.009	0.013	0.0275	0.058
F	3.959	3.632	3.372	3.602	3.981	OVRFLW	3.462	2.429	1.105	0.481	0.25	0.174	Sample:450		Week 16 Muddy					3.89		3.373	2.343	1.02	0.388	0.167	0.092			Day 17 Muddy rep 2					3.3165	3.225	2.6645	1.6825	0.75	0.2925	0.1175	0.095
G	0.095	0.096	0.098	0.096	0.096	0.095	0.096	0.102	0.094	0.093	0.095	0.097	Sample:450																	Week 16 ctrl rep 2					0.151	0.047	0.02	0.014	0.0105	0.01	0.0275	0.0485
H	0.094	0.093	0.097	0.096	0.097	0.096	0.097	0.095	0.094	0.097	0.097	0.098	Sample:450																	Week 16 Muddy rep 2					3.89	3.837	3.2735	2.1605	0.9395	0.394	0.1715	0.1245
Plate 153-1	1	2	3	4	5	6	7	8	9	10	11	12
A	0.084	0.086	0.082	0.081	0.081	0.082	0.085	0.083	0.081	0.095	0.083	0.082	570																stdev	Day 3 ctrl rep 2			0.0700036	0.039598	0.0148492	0.00636396	0.00353553	0.00494975	0.00212132	0.0148492	0.0106066	0.0190919
B	0.09	0.092	0.088	0.087	0.083	0.081	0.082	0.082	0.082	0.082	0.081	0.082	570																	Day 3 Muddy rep 2			0.316784	0.207182	0.0989949	0.0480833	0.0226274	0.00353553	0.00282843	0.00282843	0.0190919	0.0304056
C	0.084	0.083	0.084	0.083	0.081	0.082	0.083	0.081	0.082	0.083	0.081	0.081	570																	Day 17 ctrl rep 2					0.0169706	0.00636396	0.00141421	0.00424264	0	0.00565685	0.0106066	0.0183848
D	0.089	0.091	0.091	0.088	0.089	0.092	0.087	0.086	0.083	0.082	0.087	0.084	570																	Day 17 Muddy rep 2					0.217082	0.17112	0.20294	0.130815	0.0608112	0.000707107	0.000707107	0.0381838
E	0.089	0.086	0.083	0.082	0.085	0.085	0.082	0.083	0.083	0.084	0.082	0.083	570																	Week 16 ctrl rep 2						0.0113137	0.00424264	0.00141421	0.00212132	0	0.0247487	0.0304056
F	0.09	0.089	0.091	0.1	0.091	0.092	0.089	0.086	0.085	0.093	0.083	0.082	570																	Week 16 Muddy rep 2							0.140714	0.258094	0.113844	0.00848528	0.00636396	0.0459619
G	0.089	0.089	0.092	0.089	0.089	0.089	0.089	0.096	0.087	0.088	0.089	0.09	570
H	0.088	0.087	0.09	0.089	0.09	0.091	0.091	0.088	0.087	0.09	0.09	0.091	570
															Background subtracted signal for replicate plate 2
Plate 153-2	1	2	3	4	5	6	7	8	9	10	11	12			Dilution	0.1	0.0333333	0.0111111	0.0037037	0.00123457	0.000411523	0.000137174	4.57247e-05	1.52416e-05	5.08053e-06	1.69351e-06	5.64503e-07
A	0.886	0.612	0.325	0.179	0.127	0.102	0.094	0.103	0.095	0.101	0.16	0.173	Sample:450	rep 2	Day 3 ctrl rep 2	0.799	0.529	0.244	0.098	0.046	0.021	0.012	0.021	0.014	0.019	0.076	0.09
B	3.69	3.53	2.678	1.632	0.796	0.354	0.172	0.134	0.107	0.103	0.134	0.167	Sample:450		Day 3 Muddy rep 2	3.601	3.442	2.592	1.546	0.713	0.272	0.09	0.052	0.025	0.021	0.053	0.086
C	1.503	0.754	0.377	0.199	0.131	0.104	0.094	0.09	0.09	0.09	0.117	0.152	Sample:450		Day 17 ctrl rep 2					0.05	0.023	0.013	0.009	0.009	0.009	0.035	0.071
D	2.489	2.75	2.991	2.943	3.251	3.191	2.608	1.676	0.792	0.375	0.202	0.203	Sample:450		Day 17 Muddy rep 2					3.163	3.104	2.521	1.59	0.707	0.292	0.117	0.122
E	3.052	2.047	0.977	0.402	0.193	0.121	0.101	0.097	0.091	0.095	0.127	0.155	Sample:450		Week 16 ctrl rep 2						0.039	0.017	0.015	0.009	0.01	0.045	0.07
F	3.315	3.145	3.152	3.3	3.775	3.929	3.262	2.066	0.943	0.487	0.268	0.24	Sample:450		Week 16 Muddy rep 2						3.837	3.174	1.978	0.859	0.4	0.176	0.157
G	0.094	0.118	0.094	0.097	0.097	0.098	0.096	0.1	0.096	0.106	0.101	0.095	Sample:450
H	0.095	0.096	0.096	0.095	0.098	0.094	0.094	0.107	0.093	0.095	0.096	0.095	Sample:450
Plate 153-2	1	2	3	4	5	6	7	8	9	10	11	12
A	0.087	0.083	0.081	0.081	0.081	0.081	0.082	0.082	0.081	0.082	0.084	0.083	570
B	0.089	0.088	0.086	0.086	0.083	0.082	0.082	0.082	0.082	0.082	0.081	0.081	570
C	0.085	0.085	0.084	0.083	0.081	0.081	0.081	0.081	0.081	0.081	0.082	0.081	570
D	0.086	0.087	0.088	0.087	0.088	0.087	0.087	0.086	0.085	0.083	0.085	0.081	570
E	0.087	0.084	0.085	0.083	0.084	0.082	0.084	0.082	0.082	0.085	0.082	0.085	570			Half-maximal titer analysis results
F	0.091	0.086	0.088	0.087	0.097	0.092	0.088	0.088	0.084	0.087	0.092	0.083	570			replicate	Time	Half-max dilution	Half-max titer	log(half-max titer)			AVG
G	0.087	0.11	0.088	0.091	0.09	0.091	0.09	0.093	0.089	0.1	0.093	0.089	570			1	Day 3	0.0057	175.439	2.24413			Day 3	2.26116
H	0.088	0.09	0.089	0.088	0.091	0.088	0.088	0.098	0.086	0.088	0.09	0.088	570			1	Day 17	4.558e-05	21939.4	4.34123			Day 17	4.32902
																1	Week 16	3.41014e-05	29324.3	4.46723			Week 16	4.36594
The data above corresponds to the plate layouts below. Samples are indicated for each row. Each column contains a serum dilution as detailed in the next line.
Dilution	0.1	0.0333333	0.0111111	0.0037037	0.00123457	0.000411523	0.000137174	4.57247e-05	1.52416e-05	5.08053e-06	1.69351e-06	5.64503e-07				2	Day 3	0.00527	189.753	2.27819
Plate 153-1																2	Day 17	4.82151e-05	20740.4	4.31682
	1	2	3	4	5	6	7	8	9	10	11	12				2	Week 16	5.43678e-05	18393.2	4.26466
A	Day 3 rep 1													uncoated
B	Day 3 rep 1													Muddy
c	Day 17 rep 1
D	Day 17 rep 1
E	Week 16 rep 1
F	Week 16 rep 1
G
H
Plate 153-2
	1	2	3	4	5	6	7	8	9	10	11	12
A	Day 3 rep 2
B	Day 3 rep 2
c	Day 17 rep 2
D	Day 17 rep 2
E	Week 16 rep 2
F	Week 16 rep 2
G
H
